# Supplementary material for: Teleophthalmology and Teleglaucoma in Clinical Practice: Attitudes of Ophthalmologists in Bulgaria
Source: Healthcare (Basel). 2026 Jun 13;14(12):1696. doi: 10.3390/healthcare14121696 (PMC13300617; doi:10.3390/healthcare14121696)
Supplement: Supplementary file 1 [file healthcare-14-01696-s001.zip]

Archive with 1 entries (1 files):
- healthcare-4205174-supplementary.pdf
